# Supplementary material for: Role of immunostimulatory deoxycytidylate-phosphate-deoxyguanylate (CpG) motifs in oral bacteria associated with oral diseases
Source: J Oral Microbiol. 2025 Apr 7;17(1):2486639. doi: 10.1080/20002297.2025.2486639 (PMC11983586; doi:10.1080/20002297.2025.2486639)
Supplement: Supplementary_CpG.xlsx [file ZJOM_A_2486639_SM9660.xlsx]

## Sheet: Table 1
						CpG motif content in bacterial genomes
No	Disease	Species	Strain	GC%	Size (Mb)	Per Genome																			Average Per Mb																			Normalised GTCGTT Frequency per Mb x GC%	Normalised GACGTT Frequency per Mb x GC%	NCBI Reference Sequence
						CG	RRCGYY	RYCGRY	YRCGYR	RRCGRY	YRCGYY	YYCGRY	YYCGYR	RRCGYR	RYCGYY	RRCGRR	YYCGYY	RYCGRR	YRCGRR	RYCGRY	YRCGRY	YYCGRR	GTCGTT	GACGTT	CG	RRCGYY	RYCGRY	YRCGYR	RRCGRY	YRCGYY	YYCGRY	YYCGYR	RRCGYR	RYCGYY	RRCGRR	YYCGYY	RYCGRR	YRCGRR	RYCGRY	YRCGRY	YYCGRR	GTCGTT	GACGTT
1	Dental Caries	B. dentium	Bd1	58.5	2.63637	475928	15562	29411	14589	43575	30660	38106	25954	30660	43575	30338	30338	38106	25954	29411	37551	12138	1677	1618	180524	5902.82	11155.9	5533.75	16528.4	11629.6	14454	9844.61	11629.6	16528.4	11507.5	11507.5	14454	9844.61	11155.9	14243.5	4604.06	636.103	613.723	10.8735	10.491	NC_013714.1
2		L. acidophilus	NCFM	34.5	1,993560	81943	3357	3588	2736	8131	5964	4499	4632	5964	8131	5752	5752	4499	4632	6438	6438	1430	544	620	41103.9	1683.92	1799.8	1372.42	4078.63	2991.63	2256.77	2323.48	2991.63	4078.63	2885.29	2885.29	2256.77	2323.48	3229.4	3229.4	717.31	272.879	311.001	7.90953	9.01453	NC_006814.3
3		L. casei	ATCC 334	46.5	2.89526	291107	11966	15362	7404	31909	18951	18576	14272	18951	31909	17735	17735	18576	14272	23809	23809	5871	1548	1361	100546	4132.96	5305.91	2557.28	11021.1	6545.52	6416	4929.43	6545.52	11021.1	6125.52	6125.52	6416	4929.43	8223.43	8223.43	2027.79	534.666	470.078	11.4982	10.1092	NC_008526.1
4		L. crispatus	ST1	37	2.04316	98931	4195	4263	3108	10146	7128	5439	5188	7128	10146	6856	6856	5439	5188	8049	8049	1753	652	627	48420.6	2053.19	2086.47	1521.17	4965.83	3488.71	2662.05	2539.2	3488.71	4965.83	3355.58	3355.58	2662.05	2539.2	3939.48	3939.48	857.984	319.113	306.877	8.62469	8.29398	NC_014106.1
5		O. sp._HMT_807	F0089	62	3.21359	569715	24210	18726	19757	43995	43316	36992	39439	43316	43995	41376	41376	36992	39439	40306	40306	16174	1478	1784	177283	7533.64	5827.14	6147.96	13690.3	13479	11511.1	12272.6	13479	13690.3	12875.3	12875.3	11511.1	12272.6	12542.4	12542.4	5033.01	459.922	555.143	7.4181	8.95392	NZ_CP012069.2
6		P. denticola	F0289	50.5	2.93759	319832	6748	17251	6626	32244	17187	25924	16978	17187	32244	26784	26784	25924	16978	20741	20741	9491	1862	1060	108876	2297.12	5872.5	2255.59	10976.3	5850.72	8824.92	5779.57	5850.72	10976.3	9117.68	9117.68	8824.92	5779.57	7060.55	7060.55	3230.88	633.853	360.84	12.5515	7.14535	NC_015311.1
7		R. dentocariosa	ATCC 17931	53.5	2.50603	352551	11631	12248	13268	28279	24856	24116	24658	24856	28729	23302	23302	24116	24658	27044	27044	10444	886	920	140681	4641.21	4887.42	5294.44	11284.4	9918.5	9623.21	9839.49	9918.5	11464	9298.39	9298.39	9623.21	9839.49	10791.6	10791.6	4167.56	353.548	367.115	6.60837	6.86197	NC_014643.1
8		S. maltophilia	KMM 349	66	4,578300	924887	34183	61936	40495	86409	75784	66162	38307	75784	86409	43586	43586	66162	38307	76208	76208	15361	2123	1538	202015	7466.31	13528.2	8844.99	18873.6	16552.9	14451.2	8367.08	16552.9	18873.6	9520.13	9520.13	14451.2	8367.08	16645.5	16645.5	3355.18	463.709	335.933	7.0259	5.08989	NZ_AP021867.1
9		S. maltophilia	2013-SM4	66.5	4.57585	929722	34932	60902	40784	85964	76996	66505	38910	76996	85964	44118	44118	66505	38910	76188	76188	15742	2043	1459	203180	7633.99	13309.4	8912.88	18786.4	16826.6	14533.9	8503.33	16826.6	18786.4	9641.48	9641.48	14533.9	8503.33	16650	16650	3440.23	446.474	318.848	6.7139	4.7947	NZ_CP088244.1
10		S. maltophilia	CF13	66.5	4.5917	935808	34521	62450	41470	87062	77631	65720	39415	77631	87062	44085	44085	65720	39415	77028	77028	15485	2133	1461	203804	7518.14	13600.6	9031.52	18960.8	16906.8	14312.8	8583.97	16906.8	18960.8	9601.03	9601.03	14312.8	8583.97	16775.5	16775.5	3372.39	464.534	318.183	6.98548	4.78471	NZ_CP052863.1
11		S. mutans	GS-5	37	2.02709	86655	3928	2626	2372	9344	5593	4491	5148	5593	9344	6932	6932	4491	5148	6374	6374	1965	691	616	42748.5	1937.76	1295.45	1170.15	4609.57	2759.13	2215.49	2539.6	2759.13	4609.57	3419.68	3419.68	2215.49	2539.6	3144.41	3144.41	969.371	340.883	303.884	9.21306	8.21309	NC_018089.1
12		S. mutans	UA159	37	2.03293	86865	3964	2619	2406	9402	5625	4545	5101	5625	9402	6921	6921	4545	5101	6365	6365	1958	693	614	42729.1	1949.9	1288.29	1183.52	4624.86	2766.95	2235.69	2509.19	2766.95	4624.86	3404.45	3404.45	2235.69	2509.19	3130.96	3130.96	963.144	340.888	302.028	9.21319	8.16292	NC_004350.2
13		S. mutans	NN2025	37	2.01359	86219	3957	2590	2374	9287	5588	4461	5095	5588	9287	6873	6873	4461	5095	6358	6358	1974	663	616	42818.6	1965.15	1286.26	1178.99	4612.17	2775.15	2215.45	2530.31	2775.15	4612.17	3413.31	3413.31	2215.45	2530.31	3157.55	3157.55	980.34	329.263	305.922	8.899	8.26815	NC_013928.1
14		S. mutans	LJ23	37	2.01563	87424	3947	2667	2440	9536	5609	4527	5162	5609	9536	6943	6943	4527	5162	6431	6431	1954	718	621	43373.1	1958.2	1323.16	1210.54	4731.04	2782.76	2245.95	2560.99	2782.76	4731.04	3444.59	3444.59	2245.95	2560.99	3190.57	3190.57	969.426	356.217	308.093	9.62748	8.32683	NC_017768.1
15		S. sobrinus	SL1	43.5	2.19857	121820	3718	6486	1227	14484	4375	9510	6419	4375	14484	10868	10868	9510	6419	7752	7752	3573	870	487	55408.7	1691.1	2950.1	558.09	6587.92	1989.93	4325.54	2919.62	1989.93	6587.92	4943.21	4943.21	4325.54	2919.62	3525.93	3525.93	1625.15	395.712	221.508	9.09682	5.09213	NZ_CP029490.1
16	Endodontic Disease	C. acnes	SK137	60	2.49533	418912	16672	23024	8864	42775	22010	36425	21074	22010	42775	28048	28048	36425	21074	28576	28576	12536	1827	1733	167878	6681.27	9226.82	3552.23	17142	8820.46	14597.2	8445.36	8820.46	17142	11240.2	11240.2	14597.2	8445.36	11451.8	11451.8	5023.78	732.167	694.496	12.2028	11.5749	NC_014039.1
17		C. gracilis	ATCC 33236	46.5	2.28165	350743	12668	9745	13745	29115	29419	15610	24516	29419	29115	25797	25797	15610	24516	30298	30298	5075	1117	856	153723	5552.12	4271.03	6024.14	12760.5	12893.7	6841.53	10744.8	12893.7	12760.5	11306.3	11306.3	6841.53	10744.8	13279	13279	2224.27	489.558	375.167	10.5281	8.0681	NZ_CP012196.1
18		D. pneumosintes	F0677	35	1.27407	59025	1418	3099	1493	4648	3159	5304	3834	3159	4648	4634	4634	5304	3834	3713	3713	2431	295	199	46327.8	1112.97	2432.36	1171.83	3648.14	2479.45	4163.03	3009.25	2479.45	3648.14	3637.15	3637.15	4163.03	3009.25	2914.28	2914.28	1908.05	231.541	156.192	6.61545	4.46263	NZ_CP017037.1
19		E. corrodens	NCTC10596	55.5	2.19258	328242	8134	17280	9150	34445	25419	22516	14571	25419	34445	21973	21973	22516	14571	25292	25292	5246	724	339	149706	3709.79	7881.14	4173.17	15709.8	11593.2	10269.2	6645.6	11593.2	15709.8	10021.5	10021.5	10269.2	6645.6	11535.3	11535.3	2392.62	330.205	154.613	5.94964	2.78581	NZ_LT906482.1
20		E. faecalis	OG1RF	38	2.73963	173469	8580	5849	4359	18300	11804	8911	9596	11804	18300	16300	16300	8911	9596	10863	10863	3133	1536	1153	63318.5	3131.82	2134.96	1591.09	6679.75	4308.62	3252.63	3502.67	4308.62	6679.75	5949.72	5949.72	3252.63	3502.67	3965.14	3965.14	1143.59	560.661	420.861	14.7542	11.0753	NC_017316.1
21		E. faecalis	28099_2#73	37.5	2.90438	180734	8914	6181	4513	19026	12207	9423	9995	12207	19026	16903	16903	9423	9995	11361	11361	3296	1590	1197	62228	3069.15	2128.16	1553.86	6550.79	4202.96	3244.41	3441.35	4202.96	6550.79	5819.82	5819.82	3244.41	3441.35	3911.67	3911.67	1134.84	547.448	412.136	14.5986	10.9903	NZ_LR962806.1
22		E. faecalis	NCTC8745	37.5	2.7192	171579	8516	5784	4318	18098	11660	8884	9468	11660	18098	16042	16042	8884	9468	10771	10771	3115	1522	1145	63099.1	3131.8	2127.1	1587.97	6655.64	4288.03	3267.14	3481.91	4288.03	6655.64	5899.53	5899.53	3267.14	3481.91	3961.09	3961.09	1145.56	559.724	421.08	14.926	11.2288	NZ_LR134312.1
23		F. alocis	ATCC 35896	35.5	1.93101	94540	1777	4235	1097	7768	2935	9694	5509	2935	7768	9664	9664	9694	5509	5788	5788	4715	456	161	48958.8	920.243	2193.15	568.096	4022.76	1519.93	5020.17	2852.91	1519.93	4022.76	5004.63	5004.63	5020.17	2852.91	2997.39	2997.39	2441.72	236.146	83.376	6.65199	2.34862	NC_016630.1
24		P. acnes	ATCC 11828	60	2.44863	416432	16579	22879	8710	42626	21801	36247	21016	21801	42626	27821	27821	36247	21016	28323	28323	12596	1794	1736	170068	6770.74	9343.61	3557.1	17408.1	8903.36	14803	8582.77	8903.36	17408.1	11361.9	11361.9	14803	8582.77	11566.9	11566.9	5144.11	732.656	708.969	12.2109	11.8162	NC_017550.1
25		P. endodontalis	FDAARGOS_1506	47.5	2,102930	181379	4796	5904	4737	12919	11312	14139	12983	11312	12919	15779	15779	14139	12983	11654	11654	8370	832	457	86250.6	2280.63	2807.51	2252.57	6143.33	5379.16	6723.48	6173.77	5379.16	6143.33	7503.34	7503.34	6723.48	6173.77	5541.79	5541.79	3980.16	395.638	217.316	8.32923	4.57507	NZ_CP083629.1
26		P. micra	KCOM 1037	29	1.66186	37581	997	1425	366	2859	1549	3598	2122	1549	2859	4349	4349	3598	2122	2033	2033	1773	176	226	22613.8	599.929	857.471	220.235	1720.36	932.086	2165.04	1276.88	932.086	1720.36	2616.94	2616.94	2165.04	1276.88	1223.33	1223.33	1066.87	105.905	135.992	3.6519	4.68938	NZ_CP031971.1
27		P. propionicum	F0230a	66	3.44936	696266	23253	32614	13340	62794	35798	61581	40952	35798	62794	49319	49319	61581	40952	48874	48874	28423	1815	1546	201854	6741.25	9455.09	3867.38	18204.5	10378.2	17852.9	11872.3	10378.2	18204.5	14298	14298	17852.9	11872.3	14169	14169	8240.08	526.185	448.199	7.97249	6.7909	NC_018142.1
28		V. parvula	DSM 2008	38.5	2.13214	131074	4490	5145	4483	12293	9574	5971	8895	9574	12293	9218	9218	5971	8895	11606	11606	1842	729	573	61475.3	2105.86	2413.07	2102.58	5765.56	4490.32	2800.47	4171.86	4490.32	5765.56	4323.35	4323.35	2800.47	4171.86	5443.35	5443.35	863.92	341.91	268.744	8.88077	6.98036	NC_013520.1
29		V. parvula	HSIVP1	38.5	2.17799	130172	4449	5228	4438	12214	9487	5974	8794	9487	12214	9129	9129	5974	8794	11524	11524	1813	722	565	59767.2	2042.71	2400.38	2037.66	5607.94	4355.86	2742.9	4037.68	4355.86	5607.94	4191.49	4191.49	2742.9	4037.68	5291.13	5291.13	832.421	331.499	259.414	8.61037	6.73803	NZ_CM002135.1
30		O. uli	DSM 7084	64.5	2.0519	405776	17710	15508	13218	34326	28938	25984	25609	28938	34326	29913	29913	25984	25609	29114	29114	11572	1243	1331	197757	8631.04	7557.89	6441.85	16728.9	14103.1	12663.4	12480.7	14103.1	16728.9	14578.2	14578.2	12663.4	12480.7	14188.8	14188.8	5639.66	605.781	648.668	9.39196	10.0569	NC_014363.1
31		S. mitis	B6	40	2.14661	106166	4183	3532	2606	10165	5861	5908	7029	6376	10165	9387	9387	5908	7029	8107	8107	2416	789	656	49457.5	1948.65	1645.38	1214.01	4735.37	2730.35	2752.25	3274.46	2970.26	4735.37	4372.94	4372.94	2752.25	3274.46	3776.65	3776.65	1125.5	367.556	305.598	9.1889	7.63995	NC_013853.1
32		S. salivarius	57.I	40	2.13881	107125	4973	3639	2896	10840	6859	5862	6787	6859	10840	8108	8108	5862	6787	8117	8117	2471	948	1001	50086.4	2325.13	1701.42	1354.03	5068.25	3206.93	2740.78	3173.27	3206.93	5068.25	3790.9	3790.9	2740.78	3173.27	3795.11	3795.11	1155.32	443.238	468.018	11.081	11.7005	NC_017594.1
33	Periodontal Disease	A. actinomycetemcomitans	HK1651	44.5	2.1055	241039	8715	12330	6774	22620	18361	15884	11501	18361	22620	18536	18536	15884	11501	17518	17518	4380	971	833	114480	4139.15	5856.08	3217.28	10743.3	8720.48	7544.04	5462.35	8720.48	10743.3	8803.6	8803.6	7544.04	5462.35	8320.1	8320.1	2080.26	461.172	395.63	10.3634	8.89056	NZ_CP007502.1
34		A. actinomycetemcomitans	D7S-1	44.5	2.30896	259556	9392	13132	7214	24309	19559	17455	12278	19559	24309	20084	20084	17455	12278	18758	18758	4932	1037	899	112412	4067.63	5687.4	3124.35	10528.1	8470.91	7559.67	5317.54	8470.91	10528.1	8698.28	8698.28	7559.67	5317.54	8124	8124	2136.02	449.12	389.352	10.0926	8.74949	NC_017846.2
35		C. matruchotii	ATCC 14266	57	2,866540	413696	14463	23872	7858	37894	22248	35503	23398	22248	37894	27921	27921	35503	23389	30142	30142	13300	1272	918	144319	5045.46	8327.81	2741.28	13219.4	7761.27	12385.3	8162.45	7761.27	13219.4	9740.31	9740.31	12385.3	8159.31	10515.1	10515.1	4639.74	443.741	320.247	7.78492	5.61836	NZ_CP050134.2
36		C. rectus	ATCC 33238	44.5	2.57168	368049	14526	12195	10616	35069	28838	18094	21591	28838	35069	29761	29761	18094	21591	28777	28777	6452	1842	1441	143116	5648.45	4742.04	4128.04	13636.6	11213.7	7035.87	8395.68	11213.7	13636.6	11572.6	11572.6	7035.87	8395.68	11190	11190	2508.87	716.264	560.334	16.0958	12.5918	NZ_CP012543.1
37		L. wadei	JMUB3933	29.5	2.36123	58961	1599	1563	1014	5337	2614	3892	4207	2614	5337	6077	6077	3892	4207	4583	4583	1365	339	256	24970.5	677.19	661.944	429.438	2260.27	1107.05	1648.3	1781.7	1107.05	2260.27	2573.66	2573.66	1648.3	1781.7	1940.94	1940.94	578.089	143.569	108.418	4.86676	3.67519	NZ_AP019834.1
38	Multiple Oral Diseases	S.oralis	DAARGOS_1020	41.5	1.93155	106079	4186	3559	2521	10183	5928	6589	7045	5928	10183	9185	9185	6589	7045	7676	7676	2601	851	651	54919.2	2167.17	1842.56	1305.17	5271.94	3069.04	3411.26	3647.34	3069.04	5271.94	4755.26	4755.26	3411.26	3647.34	3974.02	3974.02	1346.59	440.579	337.036	10.6164	8.12134	NZ_CP066021.1
39		F. nucleatum	vincentii 3_1_36A2	27	2.26827	12300	325	270	144	1119	493	668	971	463	1119	1562	1562	668	971	821	821	323	103	28	5422.63	143.281	119.033	63.4844	493.327	217.346	294.497	428.079	204.12	493.327	688.63	688.63	294.497	428.079	361.95	361.95	142.399	45.409	12.3442	1.68182	0.457193	NC_022196.1
40		F. nucleatum	KCOM 1231	27	2.03853	10591	284	227	137	985	374	595	834	374	985	1351	1351	595	834	693	693	279	95	29	5195.4	139.316	111.354	67.2051	483.19	183.465	291.876	409.117	183.465	483.19	662.731	662.731	291.876	409.117	339.95	339.95	136.863	46.6021	14.2259	1.726	0.526885	NZ_CP012714.1
41		F. nucleatum	21_1A	27	2.15401	12177	377	231	183	1131	515	632	839	515	1131	1568	1568	632	839	853	853	310	107	30	5653.18	175.023	107.242	84.9579	525.068	239.089	293.407	389.507	239.089	525.068	727.946	727.946	293.407	389.507	396.006	396.006	143.918	49.6749	13.9275	1.83981	0.515834	NZ_CM002368.1
42		F. nucleatum	ATCC 25586	27	2,174500	11672	354	269	212	1023	521	688	908	521	1023	1365	1365	688	908	734	734	359	97	36	5367.67	162.796	123.707	97.4937	470.453	239.595	316.395	417.567	239.595	470.453	627.731	627.731	316.395	417.567	337.549	337.549	165.095	44.608	16.5555	1.65215	0.613168	NC_003454.1
43		P. gingivalis	ATCC 33277	48.5	2.35489	255583	4856	13911	5222	19363	11877	26295	15887	11877	19363	20603	20603	26295	15887	16067	16067	11410	1267	694	108533	2062.1	5907.29	2217.52	8222.48	5043.56	11166.1	6746.4	5043.56	8222.48	8749.04	8749.04	11166.1	6746.4	6822.84	6822.84	4845.25	538.03	294.706	11.0934	6.07642	NC_010729.1
44		P. gingivalis	W83	48.5	2.34348	253377	4816	13686	5267	19301	11820	25892	15680	11820	19301	20407	20407	25982	15680	15985	15985	11348	1259	690	108120	2055.07	5840.04	2247.52	8236.06	5043.79	11048.5	6690.92	5043.79	8236.06	8708	8708	11086.9	6690.92	6821.06	6821.06	4842.38	537.236	294.434	11.077	6.07081	NC_002950.2
45		P. gingivalis	KCOM 3131	48	2.35916	255697	4848	13897	5329	19409	11854	26353	15910	11854	19409	20485	20485	26353	15910	16090	16090	11421	1267	707	108385	2054.97	5890.66	2258.86	8227.08	5024.67	11170.5	6743.93	5024.67	8227.08	8683.18	8683.18	11170.5	6743.93	6820.23	6820.23	4841.13	537.056	299.683	11.1887	6.2434	NZ_CP024596.1
46		P. gingivalis	TDC 60	48.5	2.3399	254794	4793	13851	5318	19431	11732	26255	15872	11732	19431	20441	20441	26255	15872	15969	15969	11432	1224	687	108891	2048.38	5919.49	2272.75	8304.21	5013.89	11220.6	6783.2	5013.89	8304.21	8735.85	8735.85	11220.6	6783.2	6824.66	6824.66	4885.68	523.1	293.603	10.7856	6.05366	NC_015571.1
47		P. intermedia	17	43.5	0.579647	55921	1669	2001	1570	5002	4375	3577	3269	4375	5002	4585	4585	3577	3269	3829	3829	1407	409	200	96474.2	2879.34	3452.1	2708.55	8629.39	7547.7	6171	5639.64	7547.7	8629.39	7909.99	7909.99	6171	5639.64	6605.74	6605.74	2427.34	705.602	345.038	16.2207	7.9319	NC_017860.1
48		T. denticola	ATCC 35405	38	2.8432	194902	3765	10583	2382	17141	5977	21663	11095	5977	17141	17261	17261	21663	11095	11742	11742	8414	452	291	68550.2	1324.21	3722.21	837.788	6028.77	2102.21	7619.23	3902.29	2102.21	6028.77	6070.97	6070.97	7619.23	3902.29	4129.85	4129.85	2959.34	158.976	102.349	4.18357	2.69341	NC_002967.9
49		T. forsythia	92A2	47	3.40552	434547	11465	22678	10475	35621	23083	39704	25408	23083	35621	34394	34394	39704	25408	28113	28113	17283	2431	1525	127601	3366.59	6659.19	3075.89	10459.8	6778.11	11658.7	7460.83	6778.11	10459.8	10099.5	10099.5	11658.7	7460.83	8255.12	8255.12	5074.99	713.841	447.802	15.1881	9.52771	NC_016610.1
50		L Fermentum	F6	51.5	2,064620	248188	12236	13669	2981	30267	11225	20642	10496	11225	30267	19318	19318	20642	10496	14416	14416	6574	1550	1434	120210	5926.51	6620.59	1443.85	14659.8	5436.84	9997.97	5083.74	5436.84	14659.8	9356.69	9356.69	9997.97	5083.74	6982.4	6982.4	3184.12	750.743	694.559	14.5775	13.4866	NC_021235.1
